# Supplementary material for: Acute kidney disease stage predicts outcome of patients on extracorporeal membrane oxygenation support
Source: PLoS One. 2020 Apr 8;15(4):e0231505. doi: 10.1371/journal.pone.0231505 (PMC7141841; doi:10.1371/journal.pone.0231505)
Supplement: S1 File — (XLSX) [file pone.0231505.s001.xlsx]

## Sheet: 工作表1
ECMO weaning	age	sex	Cr_baseline	eGFR_baseline	CKD_baseline	CKD stage_baseline	Cr_day 1	AKD	AKD stage	CKD	mortality	survival days	AKI	urine_24 hrs	ECMO_days	APACHE II	SOFA	K	Albumin
1	20	0	0.9	92	0	0	1.1	0	0	0	0	3650	0	1945	7	14	12	2.7	4
1	18	1	1.1	97	0	0	0.9	0	0		0	33	0	3560	10	15	14	4.1	3.1
1	67	1	1.4	52	1	3	1.6	0	0	0	0	3650	0	1631	4	13	9	3.8	3
1	38	1	0.8	113	0	0	1	0	0	0	0	947	0	4270	5	26	14	4.4	2.9
1	33	0	0.6	120	0	0	0.7	0	0		0	27	0	3182	15	13	10	3.4	2.7
1	36	0	1.3	53	1	3	1.1	0	0	0	0	3650	0	2000	12	16	10	2.9	2.1
1	25	1	1.2	84	0	0	0.8	0	0	0	0	2100	0	1200	19	16	11	4.3	2.7
1	72	0	0.6	91	0	0	0.5	0	0	0	0	3650	0	2380	1	18	10	3.6	2.5
1	59	1	1.3	60	0	0	1.1	0	0	0	0	3650	0	1785	2	7	6	4.3	4.2
1	55	1	2	36	1	3	1.8	0	0		0	36	0	1200	12	14	5	5	2.9
1	71	1	0.8	90	0	0	1	0	0	0	1	1552	0		3	24	7	3	1.7
1	33	0	0.8	97	0	0	0.8	0	0	0	0	247	0	1560	8	32	15	3.2	3.5
1	47	1	1.5	55	1	3	1.7	0	0	0	0	3589	0		22	16	8	4.9	2.5
1	36	0	0.6	118	0	0	0.8	0	0		0	61	0	2000	4	11	7	3.4	2.1
1	75	1	1	73	0	0	1.2	0	0	0	0	1440	0		4	29	13	2.6	3.9
1	28	0	1.1	68	0	0	1.3	0	0	0	0	3570	0	4460	8	14	10	3.9	1.7
1	27	1	1.3	75	0	0	0.7	0	0	0	0	1283	0	950	24	15	9	4.1	3.1
1	38	1	1.06	89	0	0	1.29	0	0	0	1	2068	0	2222	19	8	9	4.1	2.6
1	63	1	2.92	22	1	4	2.76	0	0	1	0	795	0	1580	13	19	10	3.4	3.2
1	77	0	0.94	59	1	3	1.21	0	0		0	50	0		3	20	11	2.7	2.9
1	51	1	0.81	103	0	0	0.93	0	0		0	55	0	2190	7	15	10	3.9
1	22	0	0.95	113	0	0	0.67	0	0		0	24	0	1550	8	10	5	2.9	3.45
1	66	1	1.03	75	0	0	1.28	0	0	0	0	134	0	2182	14	19	10	3.2	2.4
1	59	1	1.5	50	1	3	1.59	0	0	0	0	2578	0	5570	3	32	12	1.7	3.27
1	50	1	1.25	67	0	0	1.43	0	0	0	0	2824	0	2600	2	20	12	3.5	2.88
1	51	1	1.74	44	1	3	1.85	0	0	0	1	42	0	2230	9	22	10	3.6	3.4
1	29	1	1.02	99	0	0	0.46	0	0	0	0	433	0	1145	9	20	12	3.6	1.7
1	49	1	0.67	113	0	0	0.91	0	0	0	0	327	0	3655	9	30	13	4	2.95
1	59	0	1.09	56	1	3	1.01	0	0	0	0	2413	0	1699	2	19	6	2.8	3.71
1	37	1	1.1	85	0	0	1.1	0	0	0	0	539	0	1060	12	16	9	3.9	1.62
1	48	0	0.4	124	0	0	0.49	0	0	0	0	2333	0	1775	24	17	0	3.7	2.64
1	53	1	0.8	102	0	0	1	0	0	0	0	248	0	2860	3	22	10	2.7
1	20	1	1.18	88	0	0	1.32	0	0	0	0	1879	0	3570	9	19	9	3.1	1.95
1	59	1	1.2	66	0	0	2.2	0	0	0	1	3650	1	1805	2	12	10	4.2	2.8
1	66	0	0.9	67	0	0	1.2	0	0	0	0	3650	1	2387	1	15	7	3.4	2.3
1	47	0	0.8	119	0	0	1.3	0	0	0	0	3473	1	915	2	15	7	3.8	2.6
1	53	0	1	64	0	0	1.3	0	0		0	14	1	5970	2	17	9	2.6
1	83	1	1.2	56	1	3	2.2	0	0		1	15	1	2955	1	26	13	2.9	2.9
1	55	1	1.1	75	0	0	1.8	0	0	0	0	3650	1	2637	4	18	8	2.5	1.8
1	54	1	1.2	68	0	0	1.7	0	0	0	0	3607	1	3000	6	14	11	4.3	2.4
1	58	1	1.3	60	0	0	1.9	0	0	0	1	3650	1	3155	1	18	12	5.5	2.9
1	34	1	1.3	71	0	0	1.6	0	0		0	19	1	2695	3	15	7	3.1	2.4
1	60	1	1.4	54	1	3	2.2	0	0	1	0	304	1	1800	1	17	8	4.2
1	72	1	1.3	55	1	3	2	0	0	1	0	522	1		3	19	10	4.2	2.1
1	52	1	0.5	125	0	0	0.9	0	0	0	1	398	1	4423	29	34	12	4.9	1.5
1	45	1	1	90	0	0	1.36	0	0	0	0	3055	1	2328	4	14	9	2.7
1	50	0	1.87	31	1	3	2.27	0	0	0	0	458	1	3416	3	26	10	3.4	2.7
1	69	1	0.95	81	0	0	1.29	0	0	0	0	3214	1	1250	2	20	6	2.8	2.6
1	30	0	0.69	117	0	0	1.27	0	0		0	45	1	8860	25	16	9	2.8	3.04
1	51	0	1.81	32	1	3	2.48	0	0	0	0	2363	1	4365	5	37	14	2.8	3.9
1	20	1	0.94	116	0	0	1.5	0	0	0	0	1909	1	5510	3	21	11	2.9	3.83
1	27	0	2.04	33	1	3	2.33	0	0	0	0	2392	1	2393	6	30	14	1.6	2.43
1	53	1	1.4	57	1	3	3.4	0	0	0	0	3650	1	2915	5	16	11	4.1	2
1	32	0	0.9	85	0	0	2.3	0	0	0	0	2252	1	2730	4	20	13	3.9	2.4
1	49	0	0.8	87	0	0	1.6	0	0	0	0	3650	1	7530	6	22	12	4.8
1	50	0	1.1	55	1	3	2.5	0	0	0	0	2647	1		6	23	9	4.3	1.2
1	66	0	0.7	91	0	0	0.9	0	0	0	0	1267	1	620	3	15	7	3.3	2.7
1	28	1	0.9	116	0	0	0.6	0	0	0	0	551	1	790	4	12	7	3.4	3.4
0	51	0	1	65	0	0	2	0	0		1	16	1	1872	15	11	15	4.1	2.9
0	67	0	0.8	77	0	0	2.2	0	0		1	11	1	1126	11	19	14	3.9	1.8
1	38	1	1.14	81	0	0	2.76	0	0	0	0	2934	1	1095	3	18	14	3.4
1	58	0	0.89	72	0	0	1.86	0	0	0	1	897	1		6	43	15	2.2	3
1	67	1	0.87	89	0	0	1.81	0	0		1	65	1	2550	4	42	16	2.7	1.73
1	46	0	0.52	115	0	0	1.47	0	0		0	59	1	1360	2	39	16	2.1	2.77
1	51	0	0.53	110	0	0	1.23	0	0	0	0	2012	1	1135	1	10	9	3.3	3.29
1	43	1	1.01	91	0	0	2.07	0	0		0	36	1	6255	5	26	17	3.5	3.77
1	73	1	0.6	100	0	0	1.24	0	0	0	1	119	1	1900	18	26	12	5.2	1.01
1	52	0	0.8	85	0	0	2.5	0	0	0	0	3650	1	5390	3	17	10	3.9	3.5
1	63	1	1.6	45	1	3	3	0	0		1	16	1	269	5	18	12	2.9	2.5
1	55	0	1.5	52	1	3	3	0	0		1	31	1	483	4	35	17	4.1	2.3
0	21	1	1.4	71	0	0	6.1	0	0		1	19	1	37	19	30	19	6.4	3.6
1	70	0	0.7	88	0	0	2.3	0	0		1	22	1		5	29	18	3.7	2.3
1	57	1	3.3	20	1	4	5.2	0	0	1	0	110	1		5	18	14	4.7	2.6
1	30	1	1.1	90	0	0	4.5	0	0	0	0	3498	1		5	24	15	3.9	3.2
0	45	1	1.2	73	0	0	4	0	0		1	11	1	1780	11	37	18	3	2.8
1	67	1	1.4	52	1	3	4.2	0	0	0	0	3650	1	1870	5	25	16	3.5	2.4
1	50	0	0.9	75	0	0	2.4	0	0	0	0	1025	1	10	5	24	12	2.7	2.3
1	76	1	3.2	18	1	4	4.6	0	0	1	0	114	1	200	2	25	9	4.7	2.1
1	69	1	1.3	56	1	3	2	0	0		1	45	1	135	10	19	8	5.8	2.4
1	57	1	1.2	67	0	0	6.1	0	0	1	0	3650	1	68	5	18	15	4.9	3.7
0	58	0	0.19	147	0	0	0.46	0	0		1	20	1	0	20	45		7.9
0	63	1	0.7	100	0	0	1.69	0	0		1	19	1	28	19	20	17	4	2.6
0	42	1	0.42	144	0	0	1.07	0	0		1	12	1	132	12	23	18	3	1.99
0	73	1	2.08	31	1	3	2.79	0	0		1	10	1	60	10	32	16	3.3	1.88
0	67	0	1.57	34	1	3	3.45	0	0		1	18	1	640	18	25	16	4.7	2.64
0	47	0	2.67	21	1	4	4.28	0	0		1	14	1	355	14	17	13	3.9	2.57
1	58	1	0.78	99	0	0	2.46	0	0	0	0	2291	1	5120	15	32	14	3.8	1.77
1	28	1	0.78	123	0	0	5.65	0	0		0	12	1	2815	3	21	13	3.8	2.27
1	70	0	4.89	8	1	5	5.88	0	0	1	1	173	1	55	18	41	16	2.3	1.85
1	49	1	2.73	26	1	4	10.9	0	0		0	83	1	186	6	33	19	6.7	2.76
0	59	1	0.71	103	0	0	2.82	0	0		1	36	1	570	36	22	7	4
1	44	1	5.37	12	1	5	8.72	0	0	0	0	2724	1	60	11	22	11	5.8	3.08
1	51	1	0.77	105	0	0	2.5	0	0	0	0	2032	1	3255	8	39	14	7.4	2.28
1	57	1	1.2	67	0	0	1.5	1	1	0	1	1317	0		3	20	8	3.5	1.8
1	56	1	2.36	30	1	3	2.49	1	1	0	0	2655	0	2440	2	30	14	2.9	2.9
1	75	0	0.8	72	0	0	0.97	1	1	0	0	3284	0		4	13	8	3.5	4
1	66	1	1.89	36	1	3	1.98	1	1		1	27	0	958	15	29	11	3.2	2.8
1	33	0	0.8	97	0	0	0.8	1	1	0	0	2794	0	2378	4	17	10	4.8	3.56
1	56	1	0.88	96	0	0	0.6	1	1	0	0	2075	0	1550	4	20	5	3.9	3.73
1	52	0	0.61	105	0	0	0.69	1	1	0	0	1223	0	847	3	17	7	3
1	57	1	1.2	67	0	0	1.6	1	1	1	1	877	1	3153	5	16	10	2.8	3
1	69	1	1.1	68	0	0	1.3	1	1		1	32	1	4203	2	26	9	5.2	1.7
1	72	1	1.2	60	0	0	2.2	1	1	1	1	115	1	2520	6	26	11	5.6	2.8
1	43	1	1.3	67	0	0	2.2	1	1	1	0	3650	1	2582	4	15	8	5.9
0	39	1	1	94	0	0	1.7	1	1		1	14	1	2245	14	25	14	4.3	2
1	64	1	1.81	39	1	3	2.49	1	1	0	0	954	1	4740	5	30	17	3.3	2.7
1	34	1	0.75	120	0	0	1.12	1	1	0	0	3050	1	2590	6	24	8	4.5	2.86
1	81	1	1.06	65	0	0	1.46	1	1		1	72	1	3350	47	43	11	5.8	2.47
1	67	1	0.99	78	0	0	1.56	1	1	1	0	179	1	4310	4	31	11	2.8	2.31
1	48	1	0.5	128	0	0	1.22	1	1	0	1	1797	1	3198	16	14	11	4.6	2.81
1	47	1	0.82	105	0	0	1.57	1	1	1	0	2082	1	3560	9	34	13	1.9
1	74	1	0.7	93	0	0	1.6	1	1	0	1	168	1	1350	2	17	7	5.9	2.2
1	70	0	1.4	38	1	3	3.1	1	1		1	28	1	1602	4	17	15	3.8	2.4
1	85	1	1.25	52	1	3	1.59	1	1	1	1	319	1	654	3	13	9	2.7	3.5
1	80	0	1.73	27	1	4	3.58	1	1		0	79	1	625	5	24	10	4.3	3
0	76	1	1.1	65	0	0	5.2	1	1		1	10	1	18	10	39	19	4.9	2.5
0	28	0	0.8	101	0	0	3.1	1	1		1	11	1	25	11	30	21	3.9	2.4
0	77	1	1.1	64	0	0	5.2	1	1		1	9	1	75	9	21	17	5.9	2.3
1	67	1	9.31	5	1	5	5.65	1	1		1	63	1	0	6	26	12	4.1
1	24	1	1.27	79	0	0	1.97	1	1	0	0	841	1		5	34	20	4	2
1	26	1	1.53	62	0	0	4.8	1	1	1	0	2458	1	560	49	23	14	4.4	2.97
0	59	1	1.33	58	1	3	1.63	1	1		1	15	1	680	15	35	10	3.8	2.08
1	35	0	0.3	149	0	0	0.91	1	1	0	0	1278	1	700	9	24	10	3.2	2.26
1	52	0	0.54	109	0	0	0.82	1	2		1	18	0		7	7	6	3.8	2.29
1	56	0	0.36	121	0	0	0.46	1	2	0	0	951	0	1700	22	28	5	3.6	2.68
0	33	1	1.45	63	0	0	1.59	1	2		1	12	0	2610	12	37	16	2.6
1	50	1	0.7	110	0	0	1	1	2	0	0	3386	1		2	22	7	3.6	2.2
1	60	0	0.58	101	0	0	0.94	1	2	0	1	995	1	1105	4	25	10	4.3	3.1
1	50	1	1.1	78	0	0	1.47	1	2	0	0	2196	1	4600	7	22	7	2.8	1.93
1	75	0	0.7	85	0	0	1.6	1	2		1	19	1	2170	3	35	13	3.7	2.8
1	73	1	1.3	54	1	3	1.77	1	2	0	1	3127	1	630	9	15	9	3.2	2.1
0	58	1	0.77	100	0	0	1.79	1	2		1	31	1	960	31	29	13	2.9	2.87
1	64	1	0.8	94	0	0	3.2	1	2		1	23	1	1041	7	30	18	3	3.4
0	58	1	1.1	75	0	0	2.6	1	2		1	15	1	233	15	28	20	3.7	2.7
1	71	0	1.56	33	1	3	2.8	1	2	1	1	306	1	0	9	24	11	3.8	2.1
0	78	1	0.74	88	0	0	1.15	1	2		1	12	1	758	12	37	15	5.1	2.82
1	63	0	0.7	93	0	0	0.9	1	3		1	30	0	2851	26	23	11	2.6	2.7
0	47	1	0.9	101	0	0	0.95	1	3	1	1	98	0	1585	98	24	12	2.9	2.37
0	49	1	0.63	116	0	0	0.75	1	3		1	16	0	2040	16	20	8	5.3
1	34	0	0.8	96	0	0	1.4	1	3		1	18	1	1763	5	20	15	5.7	4.8
0	79	0	1	54	1	3	1.5	1	3		1	11	1	1827	11	17	10	6.6
0	32	1	0.61	132	0	0	0.77	1	3		1	43	1	2315	43	21	12	4.1	3.2
0	63	1	1.11	70	0	0	1.18	1	3		1	12	1	1330	12	24	12	3.4	2.84
0	31	1	1.28	74	0	0	2.1	1	3		1	22	1	2710	22	25	16	5.2	2.51
1	51	1	1.2	70	0	0	2.9	1	3		1	10	1	2350	2	17	15	4.3	1.9
1	48	1	0.76	108	0	0	1.98	1	3		0	50	1	945	4	19	15	3.5	2.6
1	60	1	0.51	117	0	0	1.85	1	3		1	22	1	1655	7	25	10	3.9	3.4
0	62	1	0.39	129	0	0	1.16	1	3		1	12	1	1315	12	26	15	3	2.6
1	48	0	0.9	76	0	0	2.2	1	3	1	0	3650	1	473	7	23	13	6.1	2.5
1	77	1	1.7	38	1	3	4.2	1	3		1	25	1	263	5	24	12	3.9	1.9
0	67	1	1.3	56	1	3	3.2	1	3		1	11	1	113	11	35	21	4.2	2.6
0	52	1	5.1	12	1	5	6.9	1	3		1	13	1	847	13	30	19	5.4	2.4
0	76	1	2.2	28	1	4	4.7	1	3		1	11	1	0	11	41	14	5.6	1.9
1	51	1	0.9	99	0	0	2.9	1	3		1	26	1	1250	7	14	10	5.5	3.8
0	75	1	0.9	83	0	0	2.7	1	3		1	28	1	111	28	23	14	5.6	2.8
0	42	0	0.4	129	0	0	1.3	1	3		1	23	1	330	23	25	18	4.1	2.7
0	73	1	1.3	54	1	3	1.9	1	3		1	14	1	225	14	26	12	5.4	1.8
1	35	1	2.2	37	1	3	4	1	3		1	15	1	1275	7	33	20	5.1	2.6
0	41	0	0.8	92	0	0	2.1	1	3		1	11	1	57	11	41	19	3.1	1.9
1	62	0	0.89	70	0	0	3.31	1	3	1	1	159	1	74	18	15	7	3.1	2.3
0	44	0	0.79	91	0	0	5.15	1	3		1	16	1	1813	16	21	20	5.3	2.8
0	82	1	0.83	82	0	0	2.59	1	3		1	12	1		12	38	17	3.3	0.9
0	35	1	1.27	73	0	0	3.68	1	3		1	12	1	286	12	34	17	2.3	2.4
1	39	1	1.25	72	0	0	7.97	1	3		1	8	1	1960	2	30	19	6.3	3.3
1	60	1	0.87	94	0	0	7.63	1	3		1	14	1	390	2	18	16	4.6	3.6
1	69	0	0.48	107	0	0	2.11	1	3		1	10	1	143	6	29	10	3.4
0	28	1	10.44	6	1	5	11.36	1	3		1	16	1	0	15	26	18	5.6	3.15
1	62	1	2.2	31	1	3	4.38	1	3	1	1	1519	1	1075	10	31	8	5.6	2.7
